# Supplementary material for: Role of the erythropoietin receptor in Lung Cancer cells: erythropoietin exhibits angiogenic potential
Source: J Cancer. 2020 Aug 21;11(20):6090–100. doi: 10.7150/jca.36924 (PMC7477424; doi:10.7150/jca.36924)
Supplement: Supplementary file 2 — Supplementary table S2. [file jcav11p6090s2.xlsx]

## Sheet: Tabelle1
Gene-ID	1888-12-Lu	1888-12-Tu SQC	12799-12-Lu	12799-12-Tu SQC	3302-12-Lu	3302-12-Tu AC	11560-12-Lu	11560-12-Tu AC	12893-12-Lu	12893-12-Tu AC	5622-12-Lu	5622-12-Tu AC	1799-12-Lu	1799-12-Tu AC	12928-12-Lu	12928-12-Tu AC	2508-11-Lu	2508-11-Tu SQC	21918-11-Lu	21918-11-Tu AC	22024-11-Lu	22024-11-Tu AC	13230-12-Lu	13230-12-Tu SQC	9495-10-Lu	9495-10-Tu SQC	17962-08-Lu	17962-08-Tu AC	21577-08-Lu	21577-08-Tu AC	6495-08-Lu	6495-08-Tu SQC	12097-11-Lu	12097-11-Tu SQC	15892-07-Lu	15892-07-Tu SQC	description
NM_000121	283.58	52.383	236.257	84.661	191.421	334.181	208.369	275.775	242.884	246.312	200.808	458.105	249.228	253.894	226.863	170.239	249.15	60.0456	378.041	156.07	291.926	228.757	254.678	128.889	391.339	49.3211	498.772	389.023	251.915	597.499	411.134	49.6887	237.053	25.0852	313.489	58.9855	ref|Homo sapiens erythropoietin receptor (EPOR), transcript variant 1, mRNA [NM_000121]
	LU	TU
	283.58	52.383		52.383
	236.257	84.661		84.661
	191.421	334.181	334.181
	208.369	275.775	275.775
	242.884	246.312	246.312
	200.808	458.105	458.105
	249.228	253.894	253.894
	226.863	170.239	170.239
	249.15	60.0456		60.0456
	378.041	156.07	156.07
	291.926	228.757	228.757
	254.678	128.889		128.889
	391.339	49.3211		49.3211
	498.772	389.023	389.023
	251.915	597.499	597.499
	411.134	49.6887		49.6887
	237.053	25.0852		25.0852
	313.489	58.9855		58.9855
Summe	5116.91	3618.92	3109.86	509.059
	284.273	201.051	310.986	50.9059
